# Supplementary material for: Quality of intrapartum and newborn care in public healthcare facilities of Wolkite town, Central Ethiopia: facility-based cross-sectional study
Source: Front Glob Womens Health. 2025 Mar 18;6:1444184. doi: 10.3389/fgwh.2025.1444184 (PMC11959051; doi:10.3389/fgwh.2025.1444184)
Supplement: Supplementary file 1 [file Table1.xlsx]

## Sheet: Process Spss
PB1	V132	PB2	PB3	PB4	V133	PA1	PA2	PA3	PA4	PA5	PA6	PA7	PA8	PA9	PA10	PA11	PA12	PA13	PA14	PA15	PA16	PA17	PA18	PA19	PA20	PA21	PA22	PB5	PB6	PB7	PB8	PB9	PB10	PB11	PB12	PB13	PB14	PB15	PB16	PB17	PB18	PB19	PB20	PB21	PB22	PB23	PB24	PB25	PB26
3	7	1	0	1	1	0	0	1	0	1	0	1	0	1	1	1	1	1	1	1	1	0	0	0	1	0	1	1	1	1	1	0	0	1	1	1	1	1	1	0	1	1	0	0	0	0	1	1	1
3	1	1	4	1	1	0	0	1	1	1	1	0	0	1	1	0	1	1	1	1	1	1	0	0	0	0	0	0	0	1	0	1	1	1	1	1	0	1	0	0	1	1	0	0	1	0	1	1	1
3	1	2	7	1	2	1	0	1	1	1	0	0	0	0	0	0	1	1	1	1	1	1	1	0	0	1	1	0	1	1	0	1	1	0	1	1	0	1	1	1	1	1	0	1	1	0	1	1	1
3	7	2	0	1	1	1	1	1	1	1	1	0	1	1	1	1	1	1	1	0	1	1	0	1	1	1	1	1	1	1	1	1	1	1	1	1	1	1	1	1	0	0	0	1	1	0	1	1	1
3	7	1	0	2	2	1	1	1	1	1	1	1	1	1	1	1	1	1	1	1	1	1	0	0	0	0	1	0	1	1	0	1	1	1	1	1	0	1	1	1	1	1	0	1	1	0	1	1	1
3	1	1	5	2	1	1	1	1	1	1	1	1	1	1	1	1	1	1	1	1	1	1	0	0	0	1	0	0	1	1	1	1	1	1	0	1	1	1	1	1	1	0	0	1	1	0	1	1	0
3	1	1	5	2	1	0	0	1	1	1	1	1	1	0	1	1	1	1	1	1	0	1	0	0	0	0	1	0	0	1	0	0	1	0	0	0	0	1	1	1	1	1	0	1	0	0	0	1	0
3	1	2	4	2	2	1	1	1	1	1	1	0	0	1	1	1	1	1	1	1	1	1	0	0	0	0	1	0	1	1	1	0	1	0	1	1	0	1	1	1	1	1	0	1	1	0	1	1	1
3	1	1	7	1	2	0	0	1	1	1	1	0	0	0	1	1	1	1	1	1	0	1	0	0	0	0	1	0	1	1	0	1	1	1	1	1	0	1	1	1	1	1	0	1	1	0	1	1	1
3	1	2	6	1	1	1	0	1	1	1	1	0	1	1	1	1	1	1	1	1	1	1	0	0	0	0	1	0	1	1	0	0	1	0	1	1	1	1	1	1	1	1	0	1	1	0	1	1	1
3	7	1	0	2	1	1	0	1	1	1	0	0	0	1	1	0	0	1	1	1	0	0	1	0	0	0	0	0	0	0	0	1	1	0	1	1	0	0	0	0	0	0	0	0	1	0	0	1	0
3	7	1	0	2	1	1	0	1	1	1	1	0	0	0	1	0	1	1	0	1	1	1	1	0	0	0	1	0	0	0	0	1	0	0	0	0	0	0	1	0	0	0	0	0	0	0	0	0	0
3	7	1	0	2	2	1	1	1	1	1	1	1	1	0	1	0	0	1	1	1	1	1	0	0	0	0	0	0	0	0	0	0	0	0	0	0	0	0	0	0	0	0	0	0	0	0	0	0	0
3	7	1	0	2	2	1	1	1	0	1	0	0	0	0	1	1	1	1	1	0	1	1	1	0	0	1	0	0	0	0	0	0	0	1	0	1	0	0	0	0	0	0	0	0	1	0	1	0	0
3	1	1	10	1	1	1	1	1	1	1	1	0	0	0	1	0	1	1	0	1	1	1	0	0	0	0	0	0	0	0	0	1	1	0	0	1	0	0	0	0	0	0	0	0	0	0	0	0	0
3	7	2	0	1	1	1	1	1	1	1	0	0	0	0	1	1	1	1	1	0	1	1	0	0	0	0	0	0	0	0	0	0	0	0	0	0	0	1	1	0	0	0	0	0	1	0	0	0	0
3	1	2	6	2	2	1	0	0	1	1	1	1	0	0	1	0	1	1	1	0	1	1	1	0	1	1	1	1	1	1	1	0	0	0	1	1	0	1	1	0	0	0	0	0	0	0	0	0	1
3	1	2	4	2	2	1	1	1	1	1	0	0	0	0	0	1	1	1	0	1	1	1	1	0	0	0	1	0	0	1	0	1	0	0	0	1	0	0	0	0	0	0	0	0	0	0	0	0	0
3	1	1	4	2	2	1	1	1	1	1	0	0	0	0	1	0	0	1	1	1	1	0	0	0	0	0	0	0	0	0	0	0	0	0	0	1	0	1	1	0	0	0	0	0	0	0	0	0	0
3	1	1	10	1	1	1	1	1	1	1	1	1	0	0	1	1	1	1	1	1	1	1	1	0	0	0	0	0	1	0	0	1	1	1	1	1	1	1	1	0	0	0	0	0	0	0	0	0	0
3	7	1	0	2	2	1	0	1	0	1	0	0	0	0	1	1	0	1	1	1	1	0	0	0	0	0	0	1	1	1	1	1	0	0	0	1	0	1	1	0	0	0	0	1	0	0	1	0	1
3	1	1	4	1	1	1	1	1	1	1	1	0	0	0	1	0	1	1	1	1	1	1	1	0	0	0	1	1	1	1	1	1	1	0	1	1	0	0	1	0	0	0	0	0	0	0	0	0	0
3	7	1	0	1	1	1	1	1	1	1	0	0	0	0	1	0	0	0	0	0	0	0	1	1	0	0	0	1	0	0	0	1	0	0	1	0	0	1	0	0	0	0	0	0	0	0	0	0	0
3	6	2	2	2	1	0	0	1	0	1	1	0	0	0	1	0	0	1	1	1	0	0	0	0	0	0	0	0	0	0	0	1	1	1	0	1	0	1	0	0	0	0	0	0	0	0	0	0	0
3	6	2	4	2	1	1	1	1	1	1	1	0	0	0	1	1	0	1	1	1	1	1	1	0	0	0	0	1	1	0	0	1	1	0	1	1	0	0	1	0	0	0	0	0	1	0	0	1	0
3	6	1	2	1	1	1	0	1	1	1	0	0	0	0	1	0	0	1	1	1	1	1	1	0	0	0	0	0	0	0	0	0	0	0	0	0	0	0	0	0	0	0	0	0	0	0	0	0	1
3	6	1	2	1	2	1	1	1	1	1	1	0	0	0	1	1	1	1	1	1	1	1	1	1	1	1	1	0	0	0	0	0	0	0	1	1	0	1	0	0	0	0	0	0	0	0	0	0	0
3	7	1	0	2	2	1	0	1	1	1	0	0	0	0	1	1	1	1	0	1	1	1	1	0	0	0	0	0	0	0	0	0	0	0	0	1	1	1	1	0	0	1	0	1	1	0	0	0	0
3	1	1	6	1	2	1	1	1	1	1	0	0	0	0	1	1	1	1	1	1	1	1	0	0	0	0	0	0	0	0	0	0	0	0	0	0	0	0	1	0	0	0	0	0	0	0	0	0	0
3	7	1	0	2	1	1	1	1	1	1	1	1	0	0	1	0	1	1	1	0	1	1	1	0	0	0	0	0	1	1	0	1	1	1	1	1	0	1	1	0	0	0	0	1	1	0	0	0	0
3	1	2	6	1	2	1	0	1	1	1	0	1	0	0	1	0	1	1	1	1	1	0	1	0	0	1	1	1	1	1	0	0	0	0	1	1	0	1	1	0	0	0	0	0	0	0	0	0	0
3	6	1	2	2	1	1	1	1	1	1	0	0	0	0	1	1	1	1	1	1	1	1	0	0	0	0	1	0	0	0	0	0	0	0	0	1	0	1	1	0	0	0	0	0	0	0	0	0	1
3	7	1	0	2	1	1	1	1	1	1	0	0	1	0	1	0	1	1	1	1	1	1	1	0	0	1	1	0	0	0	0	0	0	0	0	1	0	1	1	0	0	0	0	0	0	0	0	0	0
3	1	2	3	1	1	1	1	1	1	1	0	0	0	0	1	1	1	1	1	1	1	1	0	0	0	0	1	0	0	0	0	0	0	0	0	0	0	0	0	0	0	0	0	0	0	0	0	0	0
3	1	1	3	2	1	0	0	1	1	1	1	0	0	0	1	0	1	1	1	1	1	0	1	0	0	0	0	0	0	0	0	1	1	1	1	1	0	1	1	1	0	0	0	0	1	0	0	0	0
3	3	2	6	2	1	0	0	0	1	1	0	0	0	1	1	1	1	1	0	0	1	0	0	0	0	0	0	0	0	0	0	1	1	0	1	1	0	1	1	0	0	0	0	1	0	0	0	0	0
3	3	2	8	2	2	1	1	1	1	1	0	0	0	0	1	1	1	1	0	1	1	1	1	0	0	0	0	1	0	0	0	1	1	0	0	1	1	1	0	0	0	0	0	0	0	0	0	0	0
3	1	2	6	1	1	1	1	1	1	1	0	0	0	0	1	0	1	1	1	1	1	1	0	0	0	0	0	0	0	0	0	1	0	0	0	0	0	0	0	0	0	0	0	0	0	0	0	0	0
3	6	1	4	1	1	0	0	0	1	1	0	0	0	0	1	1	1	1	1	1	0	1	1	0	0	0	1	0	0	0	0	0	0	0	0	1	0	0	1	0	0	0	0	0	1	0	0	1	0
3	7	2	0	2	1	1	1	1	1	1	1	0	0	0	1	1	0	1	1	1	0	1	0	0	0	0	0	1	1	1	1	1	1	0	0	1	0	0	1	0	0	0	0	0	0	0	0	0	1
3	1	2	4	1	1	1	1	1	1	0	0	0	0	0	1	0	0	1	0	1	1	1	0	0	0	0	0	0	0	0	0	1	1	0	0	1	0	1	0	0	0	0	0	1	1	0	0	0	1
3	3	2	3	1	2	0	0	1	0	1	1	0	0	0	1	0	1	1	1	1	1	1	0	0	0	0	0	0	0	0	0	1	1	1	1	1	0	1	1	0	0	0	0	0	0	0	0	0	0
3	1	2	6	1	2	0	0	1	1	1	1	1	0	0	0	1	0	1	1	1	1	0	0	0	0	0	0	0	0	0	0	1	0	0	0	1	1	0	1	0	0	0	0	0	0	0	0	0	0
3	1	1	5	1	1	1	0	0	1	1	1	0	1	0	1	1	1	1	1	1	1	0	1	0	0	0	0	0	0	0	0	1	0	0	0	1	1	1	1	0	0	0	0	0	0	0	0	0	0
3	7	2	0	2	2	0	0	1	1	1	1	0	0	0	1	1	1	1	1	1	1	0	0	0	0	0	1	1	1	1	0	1	1	0	1	1	0	0	0	0	0	0	0	0	0	0	0	0	0
2	1	2	6	1	1	1	0	1	1	1	1	0	0	1	1	1	1	1	1	1	1	1	1	0	0	0	1	0	0	1	0	0	1	0	1	1	0	1	1	1	1	1	0	0	1	0	1	1	1
1	2	2	2	1	1	0	0	1	1	0	0	0	0	0	1	0	1	1	0	0	0	1	0	0	0	0	1	0	0	1	0	1	1	1	1	1	1	1	1	1	1	1	0	0	1	0	1	1	1
1	2	1	2	1	1	0	0	1	0	1	0	0	0	0	0	1	1	1	1	1	0	1	0	0	0	0	1	0	0	1	0	1	1	0	1	1	0	1	1	1	1	1	0	1	1	0	1	0	1
1	1	1	6	1	1	0	0	1	0	1	0	0	0	0	0	0	1	1	1	1	0	1	0	0	0	0	1	0	0	1	0	1	1	0	1	1	0	1	1	0	1	1	0	1	1	0	1	1	1
1	2	2	7	1	2	1	1	1	0	1	1	0	0	1	1	1	1	1	1	1	1	1	0	0	0	0	1	0	0	1	0	1	1	0	1	1	0	1	1	1	1	1	0	1	1	0	1	1	1
1	5	1	8	2	2	1	0	1	1	1	0	0	0	1	1	1	1	1	1	1	1	1	0	0	0	1	1	0	0	1	0	1	1	0	1	1	0	1	1	0	1	1	0	1	1	0	1	1	1
1	2	1	2	1	2	0	0	1	0	1	0	0	0	0	0	0	1	1	1	0	0	1	0	0	0	0	0	0	0	1	0	1	1	0	0	1	0	1	1	0	1	1	0	0	0	0	1	0	1
1	2	1	3	1	2	0	0	1	1	1	1	0	0	0	1	1	1	1	1	1	0	1	0	0	0	0	0	1	0	0	0	0	1	1	0	1	1	0	1	1	0	1	0	0	0	0	1	1	1
1	1	2	6	1	2	1	0	1	1	1	0	0	0	1	1	1	1	1	1	1	1	1	0	0	0	1	1	0	0	1	0	1	1	0	1	1	0	1	1	0	1	1	0	0	1	0	1	1	1
1	1	2	5	1	1	0	1	0	0	0	0	0	1	1	0	1	1	1	1	1	1	1	1	1	1	0	1	0	1	1	0	1	1	1	1	1	1	1	1	1	1	1	0	1	1	0	1	1	1
1	4	2	4	2	1	0	0	0	0	0	1	0	0	1	0	1	1	0	1	0	1	0	0	0	0	0	1	0	0	1	0	0	1	1	1	1	1	1	1	1	1	0	0	0	0	0	1	0	0
1	2	2	1	2	1	0	0	0	0	1	0	0	0	1	0	1	1	1	1	1	1	1	1	0	0	0	1	0	0	1	0	0	1	1	1	1	1	1	1	1	1	1	0	1	0	0	0	1	1
1	1	2	3	1	1	0	1	0	0	0	1	1	1	1	0	1	1	1	1	1	1	1	0	0	0	0	1	0	0	1	0	0	1	1	1	1	1	1	1	1	1	1	0	1	0	0	1	1	1
1	1	2	3	2	1	0	0	1	1	0	0	0	0	1	0	1	1	1	1	0	1	1	1	0	0	0	0	0	1	1	0	1	0	1	1	1	0	1	1	1	1	1	0	1	0	0	1	1	1
1	5	2	2	2	1	1	1	1	1	1	1	0	0	1	0	1	1	1	0	0	1	1	1	0	1	1	1	1	1	1	1	1	1	1	1	1	1	1	1	1	1	1	0	1	1	0	1	1	1
1	1	1	3	2	1	0	0	0	0	1	1	0	0	1	0	0	1	1	1	1	1	0	1	1	0	0	1	0	0	1	0	1	1	1	1	1	1	1	1	0	0	1	0	0	0	0	1	1	1
1	2	2	4	1	1	0	0	1	1	0	1	0	0	1	0	1	1	1	1	0	1	1	0	0	0	1	1	0	1	1	0	1	1	1	1	1	1	1	1	0	0	1	0	1	1	0	1	1	1
1	3	2	3	1	1	0	0	1	1	1	1	1	1	1	1	1	1	1	1	0	1	1	0	0	0	1	1	0	0	1	0	0	1	1	1	1	1	1	1	0	1	1	0	1	1	0	1	1	1
1	1	2	1	1	1	0	0	1	1	0	1	0	0	1	0	1	1	1	1	0	1	1	0	0	1	1	1	0	0	1	0	0	1	0	1	1	1	1	1	0	1	1	0	1	1	0	1	1	1
1	3	2	6	2	1	0	0	0	0	0	0	0	0	1	1	1	1	1	1	0	1	0	0	0	0	0	0	0	0	0	0	0	1	1	1	1	1	1	1	0	1	1	0	0	1	0	1	1	1
1	1	2	6	1	1	0	1	0	0	1	1	1	0	1	1	1	1	1	1	0	1	1	0	0	0	1	1	0	1	1	0	0	1	1	1	1	1	1	1	1	1	1	0	1	1	0	1	0	1
1	1	2	6	2	1	0	0	0	0	1	1	0	0	1	1	1	1	1	1	1	1	1	0	0	0	0	1	0	0	1	0	0	1	0	1	1	1	1	1	0	1	1	0	1	1	0	1	1	1
1	4	2	4	1	2	0	1	0	0	1	1	0	0	1	1	1	1	1	1	0	1	1	1	0	0	0	1	0	0	1	0	0	1	1	1	1	1	1	1	1	1	1	0	1	1	0	1	1	1
1	5	1	3	2	2	0	0	0	0	0	1	0	1	1	0	1	1	0	1	0	1	0	1	0	0	0	1	0	0	1	0	0	1	0	1	1	1	1	1	0	0	1	0	1	1	0	1	1	1
1	3	1	3	2	1	1	1	1	1	1	0	0	0	0	1	0	0	0	0	0	0	0	1	1	0	0	0	1	0	0	0	1	1	0	0	1	0	0	1	0	0	0	0	0	0	0	0	0	0
1	1	1	6	1	1	0	0	1	0	1	0	0	0	0	0	0	1	1	1	1	1	0	0	0	0	0	1	0	0	1	0	1	1	0	1	1	0	1	1	1	0	1	0	1	1	0	1	1	1
1	1	2	3	1	1	0	1	0	0	0	1	1	1	1	0	1	1	1	1	1	1	1	0	0	0	0	1	0	0	1	0	0	1	1	1	1	1	1	1	1	1	1	0	1	0	0	1	1	1
1	2	2	1	2	1	0	0	0	0	1	0	0	0	1	0	1	1	1	1	1	1	1	1	0	0	0	1	0	0	1	0	0	1	1	1	1	1	1	1	1	1	1	0	1	0	0	0	1	1
1	4	2	4	2	1	0	0	0	0	0	1	0	0	1	0	1	1	0	1	0	1	0	0	0	0	0	1	0	0	1	0	0	1	1	1	1	1	1	1	1	0	1	0	1	0	0	0	1	0
1	1	2	5	1	2	0	1	0	0	0	0	0	1	1	0	1	1	1	1	1	1	1	1	1	1	0	1	0	1	1	0	1	1	1	1	1	1	1	1	1	1	1	0	1	1	0	1	1	1
1	5	2	4	1	1	1	1	1	1	1	0	0	1	0	1	1	1	0	1	1	1	1	1	0	1	1	1	1	1	1	1	1	1	1	1	1	1	1	1	1	1	1	0	1	1	0	1	1	1
1	2	2	2	1	1	0	0	1	1	0	0	0	0	0	1	0	1	1	0	0	0	1	0	0	0	0	1	0	0	1	0	1	1	1	1	1	1	1	1	1	1	1	0	0	1	0	1	1	1
1	2	1	5	1	2	0	0	1	1	1	1	0	0	1	1	0	1	1	1	0	1	1	0	0	0	0	1	0	0	1	0	1	1	1	1	1	0	1	1	1	1	1	0	0	1	0	1	1	1
1	1	2	6	1	2	1	1	1	1	0	1	0	1	1	1	0	1	1	1	1	1	1	1	0	0	0	1	1	1	1	1	1	1	1	1	1	1	1	1	1	1	1	0	1	1	0	1	1	1
1	3	2	6	1	2	1	1	1	1	1	1	1	1	1	1	1	1	1	1	1	1	1	0	0	0	0	1	0	1	1	0	1	1	1	1	1	0	1	1	1	1	1	0	0	1	0	1	1	1
1	1	1	3	2	1	0	0	1	1	0	0	0	0	0	1	0	1	1	1	0	1	1	0	0	0	0	1	0	0	1	0	1	1	1	1	1	0	1	1	0	1	1	0	0	1	0	1	0	1
1	3	2	7	2	1	1	0	1	0	1	0	0	0	0	1	1	0	1	1	1	1	0	0	0	0	0	0	1	1	1	1	1	0	0	0	1	0	1	1	0	0	0	0	0	1	0	0	1	0
1	1	2	10	1	1	1	1	1	1	1	1	1	1	1	1	1	1	1	1	1	1	1	1	0	0	0	0	0	1	0	0	1	1	1	1	1	1	1	1	1	0	0	0	0	1	0	0	1	1
1	1	2	4	2	2	1	1	1	1	1	0	0	0	0	1	0	1	1	1	1	1	1	1	1	0	0	0	1	0	0	1	0	1	0	1	1	0	0	0	0	0	0	0	0	0	0	0	0	0
1	3	1	2	1	1	1	1	1	1	1	0	0	0	0	1	1	1	1	1	0	1	1	0	0	0	0	0	0	0	0	0	0	0	0	0	1	0	1	1	0	0	1	0	0	1	0	0	0	0
1	1	2	7	1	2	1	1	1	1	1	1	0	0	0	1	0	1	1	0	1	1	1	0	0	0	0	0	0	0	0	0	1	1	0	0	1	1	1	1	0	0	1	0	1	1	0	0	0	0
1	2	1	4	2	2	1	1	1	0	1	0	0	0	0	1	1	1	1	0	0	1	1	1	0	0	1	0	0	0	0	0	0	1	0	0	1	0	0	0	0	0	0	0	0	1	0	0	1	0
1	3	2	5	1	1	1	1	1	1	1	1	1	1	0	0	1	0	1	1	1	1	1	0	0	0	0	0	0	1	1	0	1	1	0	1	1	1	1	1	0	0	1	0	1	1	0	1	1	1
1	4	2	8	1	1	1	0	1	1	1	1	0	0	0	1	0	1	1	0	1	1	1	1	0	0	0	1	0	1	1	0	1	1	0	1	1	1	1	1	0	0	1	0	0	1	0	1	1	1
1	3	1	4	1	1	0	0	0	0	1	1	1	0	1	1	1	1	1	1	0	1	1	0	0	0	0	0	0	0	1	1	1	0	0	1	1	1	1	1	0	0	0	0	1	1	0	0	1	1
1	1	2	3	1	2	0	0	0	0	0	1	1	1	1	1	1	1	1	1	0	1	1	1	0	0	1	1	1	1	1	1	1	1	0	1	1	1	1	1	0	0	0	0	1	1	0	0	0	1
1	3	2	5	2	1	0	0	0	0	1	1	1	1	1	1	1	1	0	1	0	1	1	1	0	0	0	0	0	0	1	0	0	1	0	1	1	1	1	1	1	1	1	0	1	1	0	0	1	0
1	1	1	6	1	2	1	1	1	1	1	0	0	0	0	1	1	1	1	1	1	1	1	0	0	0	0	0	0	0	1	0	0	1	0	1	1	1	1	1	0	0	1	0	1	0	0	0	0	0
1	3	1	2	2	2	1	0	1	1	1	0	0	0	0	1	1	1	1	0	1	1	1	1	0	0	0	0	0	0	1	0	0	1	0	1	1	0	0	1	0	0	1	0	1	1	0	1	1	1
1	4	2	7	1	1	1	0	1	1	1	0	0	0	0	1	0	0	1	1	1	1	1	1	0	0	0	0	0	0	0	0	0	0	0	0	0	0	0	0	0	0	0	0	0	0	0	0	0	0
1	3	2	5	2	2	1	1	1	1	1	0	0	0	0	1	1	1	1	0	1	1	1	1	0	0	0	0	1	0	0	0	1	1	0	0	1	1	1	1	0	0	0	0	0	0	0	0	0	0
1	3	2	2	2	2	0	0	0	1	1	0	0	0	1	1	1	1	1	0	0	1	0	1	0	0	0	0	0	0	0	0	1	1	0	1	1	0	1	1	0	0	0	0	1	0	0	0	0	1
1	1	2	9	2	2	1	1	1	1	1	1	1	1	1	1	1	1	0	1	0	1	1	1	0	0	1	1	0	0	1	0	1	1	0	1	1	1	1	1	0	0	1	0	0	1	0	0	0	0
1	1	2	3	1	1	1	1	1	1	0	0	0	0	1	1	1	1	1	1	1	1	1	1	0	0	0	1	0	0	1	0	1	1	0	1	1	0	1	1	0	0	1	0	1	1	0	0	0	0
2	2	1	3	2	2	0	0	1	1	1	0	0	0	1	1	1	1	1	1	0	0	0	0	0	0	0	1	0	0	1	0	0	1	0	1	1	1	1	1	1	1	1	0	0	0	0	1	1	1
2	7	1	0	1	1	0	0	1	0	1	0	0	0	1	1	1	1	1	1	0	0	1	1	0	0	0	1	0	0	1	0	0	1	0	1	1	0	1	1	1	1	1	0	1	1	0	1	1	1
2	5	1	3	1	1	0	1	1	1	1	0	0	0	1	0	0	1	1	1	1	0	1	0	0	0	0	0	1	1	0	0	0	1	0	1	1	0	0	1	1	1	1	0	0	1	0	0	0	0
2	4	2	5	1	1	1	1	1	0	0	1	1	0	0	0	0	0	1	1	0	0	0	0	0	0	1	0	0	0	1	0	0	1	1	0	1	0	0	1	1	0	0	0	0	1	0	0	0	1
2	3	2	2	2	2	0	0	1	0	0	0	0	0	0	1	1	1	1	1	0	1	1	0	0	0	0	0	0	0	1	0	0	1	1	1	1	1	0	0	1	0	1	0	1	0	0	0	1	1
2	2	1	2	2	1	0	0	1	1	1	1	0	0	0	0	0	1	1	1	1	0	1	0	0	0	0	1	1	0	1	1	1	1	1	0	1	0	0	0	0	0	0	0	1	1	0	0	0	0
2	3	1	6	1	1	0	1	1	1	1	1	1	1	1	1	1	1	1	1	0	1	1	1	0	0	1	1	1	1	1	1	1	1	1	1	1	1	1	1	0	0	0	0	1	1	0	1	1	1
2	5	1	8	1	1	1	1	1	1	1	1	1	1	1	1	1	1	1	1	1	1	1	1	0	0	0	1	1	1	1	1	1	1	1	1	1	1	1	1	1	1	1	0	1	1	0	1	1	1
2	2	2	6	2	1	0	0	1	0	0	0	0	0	1	1	1	1	1	1	1	1	1	0	0	0	0	0	0	1	1	1	1	1	1	1	1	1	1	1	1	1	1	0	1	1	0	1	1	1
2	1	1	5	2	1	1	1	1	1	1	1	1	1	1	1	1	1	1	1	1	1	1	0	0	0	1	1	0	1	1	1	1	1	1	1	1	1	1	1	1	1	1	0	1	1	1	1	1	1
2	1	2	3	1	2	0	0	1	1	0	0	0	0	1	0	1	1	1	1	1	1	1	1	0	0	0	1	0	1	1	1	1	1	1	1	1	1	1	1	1	0	0	0	0	0	0	1	1	1
2	2	2	4	2	2	0	0	1	1	1	1	0	0	0	0	0	1	1	1	1	0	1	0	0	0	0	1	0	0	1	0	1	1	1	0	1	0	1	0	0	0	0	0	1	1	0	1	1	1
2	1	1	1	2	1	0	0	1	1	1	1	0	0	1	1	1	1	1	1	1	1	1	0	0	0	0	0	0	0	1	0	1	0	0	0	1	0	1	1	1	1	1	0	1	0	0	1	0	0
2	7	2	0	1	1	0	0	1	1	1	0	0	0	0	1	0	1	1	0	0	0	1	0	0	0	0	1	0	0	1	0	1	0	0	0	1	0	1	0	0	0	0	0	0	0	0	1	1	1
2	1	2	4	1	1	1	1	1	0	1	1	0	0	1	0	1	1	1	1	1	0	0	0	0	0	1	1	0	0	1	0	0	0	1	1	1	1	1	1	1	1	1	0	1	1	0	1	1	1
2	5	1	10	1	2	1	1	1	1	1	1	0	0	1	1	1	1	1	1	1	1	1	0	0	0	1	1	0	1	1	1	1	1	1	1	1	1	1	1	1	1	1	0	1	1	0	1	1	1
2	1	1	3	1	1	0	0	1	1	0	0	0	0	1	1	0	1	1	1	1	1	1	1	0	0	0	1	0	0	1	0	1	1	0	1	1	1	1	1	0	0	0	0	1	0	0	1	1	1
2	1	2	5	2	1	0	0	1	1	1	0	1	0	0	1	0	0	1	1	1	1	1	0	0	0	0	1	0	0	1	0	1	1	0	0	1	1	1	1	1	1	1	0	1	1	0	1	1	1
1	2	2	4	1	1	0	0	1	0	0	0	0	0	0	1	1	0	1	1	0	1	1	0	0	0	0	1	0	0	1	1	0	1	1	1	1	1	0	1	1	1	1	0	0	0	0	1	1	1
2	3	1	3	1	1	0	0	1	1	1	0	0	0	0	0	0	1	1	1	0	0	1	0	0	0	0	1	0	0	1	0	1	1	0	1	1	1	1	1	1	1	1	0	0	1	0	1	1	1
2	1	2	7	1	1	1	1	1	1	1	1	0	0	1	1	1	1	1	1	1	1	1	0	0	0	0	1	0	1	1	1	1	1	0	1	1	1	1	1	1	1	1	0	1	1	0	1	1	1
2	4	1	3	2	1	0	0	1	1	1	0	0	0	1	0	1	1	1	1	0	1	0	0	0	0	0	1	0	0	1	0	1	1	0	1	1	0	1	1	1	1	1	0	1	1	0	1	1	1
2	1	2	2	1	1	1	1	1	1	0	0	0	0	1	0	0	1	1	1	0	1	1	1	0	1	0	0	0	0	1	0	1	1	0	0	1	0	1	1	1	0	0	0	0	0	0	0	1	1
2	2	2	6	2	2	0	1	1	1	1	0	0	0	1	0	1	1	1	0	1	1	1	0	0	0	0	1	0	1	1	0	1	1	1	0	1	1	1	1	1	1	1	0	1	1	0	1	1	1
2	1	2	3	1	1	1	1	1	1	1	1	1	1	1	1	1	1	1	1	1	1	1	0	0	0	0	0	0	0	1	0	1	1	1	1	1	1	1	1	1	1	1	0	1	0	0	1	1	1
2	6	2	1	1	1	0	0	1	1	1	1	1	0	1	1	1	1	1	1	1	1	1	0	0	0	0	0	0	1	1	0	1	1	1	1	1	0	1	1	1	1	1	0	1	0	0	1	1	1
2	5	1	3	1	1	0	0	1	1	1	1	0	0	1	1	1	1	1	1	1	1	1	0	0	0	0	1	0	1	1	0	1	1	1	1	1	1	1	1	1	1	1	0	1	1	0	1	1	1
2	2	2	6	1	1	1	0	1	0	0	0	0	0	0	0	0	0	1	1	1	1	1	0	0	0	0	1	0	1	1	0	1	1	1	1	1	0	1	1	1	1	1	0	1	1	0	1	1	1
2	1	1	3	2	2	0	0	1	0	1	0	0	0	0	0	1	1	1	1	1	0	1	0	0	0	0	1	0	0	1	0	1	1	0	1	1	0	1	1	0	1	1	0	0	1	0	1	1	1
2	3	1	4	1	1	1	0	1	1	1	1	1	0	1	1	1	1	1	1	1	1	1	1	0	0	1	1	0	1	1	0	1	1	1	1	1	1	1	1	1	1	1	0	1	1	0	1	1	1
2	2	1	3	2	1	0	0	1	1	1	0	0	0	0	0	0	1	1	1	1	1	1	0	0	0	0	0	0	1	1	0	1	1	0	1	1	0	0	1	1	1	1	0	1	1	0	1	1	1
2	7	2	0	1	1	1	1	1	1	1	1	1	1	1	1	1	1	1	1	1	1	1	1	1	0	1	0	1	1	1	1	1	1	1	1	1	0	1	1	1	1	1	0	1	1	0	1	0	1
2	3	1	4	1	1	0	0	1	1	1	1	1	1	1	1	1	1	1	1	1	1	1	1	0	0	1	1	1	1	1	1	1	1	1	1	1	1	1	1	1	1	1	0	1	1	0	0	0	0
2	3	2	1	1	1	1	1	1	1	1	1	1	1	1	1	1	1	1	1	1	1	1	0	1	0	0	1	1	1	1	1	1	1	1	1	1	0	1	1	1	1	1	0	1	1	0	1	0	1
2	6	2	10	2	1	1	1	1	1	1	1	1	1	1	1	1	1	1	1	1	1	1	1	0	0	1	1	1	1	1	1	1	1	1	1	1	1	1	1	1	1	1	0	1	1	0	1	1	1
2	1	2	3	1	1	0	0	1	1	1	1	0	0	0	0	0	1	1	1	1	1	1	0	0	0	0	1	0	1	1	0	1	1	0	1	1	0	1	1	0	0	0	0	0	0	0	1	1	1
2	3	1	2	2	2	0	0	0	1	1	1	0	0	0	0	0	1	1	0	0	0	0	0	0	0	1	1	0	1	1	0	1	1	0	1	1	0	1	1	0	0	0	0	1	0	0	1	1	1
2	6	2	6	1	1	1	1	1	1	1	1	0	1	1	0	1	1	1	1	1	0	1	0	0	0	0	1	0	1	1	1	1	1	1	1	1	1	1	1	1	1	1	0	1	1	0	1	1	1
2	7	1	0	1	1	0	0	1	1	1	1	1	1	0	1	1	1	1	1	0	0	1	0	0	0	0	1	1	1	1	1	1	1	1	1	1	1	1	1	1	1	1	0	0	1	0	0	1	1
2	3	1	4	1	2	0	0	1	1	1	1	0	0	1	1	1	1	1	1	1	1	1	0	0	0	0	1	0	1	1	1	1	1	1	1	1	1	1	1	1	1	1	0	1	1	0	1	0	1
2	1	2	9	1	1	0	0	1	1	1	1	0	0	0	0	1	1	1	1	1	1	1	1	0	0	1	1	1	1	1	1	1	1	1	1	1	1	1	1	1	1	1	0	1	1	0	1	1	1
2	1	2	7	1	1	1	1	1	1	1	1	0	1	1	1	1	1	1	1	1	1	1	0	0	0	1	1	1	1	1	1	1	1	1	1	1	1	1	1	1	1	1	0	1	1	0	1	1	1
2	4	2	4	1	1	0	0	1	1	1	0	0	0	0	1	1	1	1	1	1	1	1	0	0	0	0	1	1	1	1	1	1	1	1	1	1	1	1	1	1	1	1	0	1	0	0	1	1	1
2	7	1	0	1	1	0	0	1	1	0	0	0	0	0	0	0	1	1	1	0	1	1	0	0	0	0	1	0	1	1	1	0	1	1	1	1	0	1	0	0	0	0	0	0	1	0	1	1	1
2	2	2	8	1	1	0	0	1	1	1	1	0	0	1	1	1	1	1	1	1	1	1	0	0	0	1	1	1	1	1	1	1	1	1	1	1	1	1	1	1	1	1	0	1	1	0	1	1	1
2	2	1	5	1	1	1	0	1	1	1	1	0	0	1	1	1	1	1	1	1	1	1	0	0	0	1	1	0	1	1	1	1	1	1	1	1	1	1	1	1	1	1	0	1	1	0	1	1	1
2	1	2	6	1	1	1	1	1	1	1	1	1	0	0	1	1	1	1	1	1	1	1	0	0	0	1	1	0	1	1	1	1	1	1	1	1	1	1	1	1	1	1	0	1	1	0	1	1	1
2	6	2	10	1	1	1	1	1	1	1	1	1	1	1	1	1	1	1	1	1	1	1	1	1	1	1	1	1	1	1	1	1	1	1	1	1	1	1	1	1	1	1	0	1	1	0	1	1	1
2	1	1	3	1	1	0	0	1	1	1	1	0	0	0	0	1	1	1	1	1	1	1	0	0	0	0	1	0	1	1	0	1	1	1	1	1	0	1	1	1	1	1	0	1	1	0	1	1	1
2	2	2	7	2	1	0	0	1	1	1	1	1	1	1	1	1	1	1	1	1	1	1	1	0	0	1	1	0	0	1	0	1	1	1	1	1	1	1	1	1	1	1	0	1	1	0	1	1	1
2	1	2	2	2	1	0	0	1	1	0	0	0	0	0	0	0	1	1	1	1	0	1	0	0	0	0	0	0	0	1	0	0	0	0	0	1	0	1	1	1	1	1	0	1	1	0	1	1	1
2	7	1	0	2	2	0	0	1	1	0	0	0	0	0	0	0	1	1	0	1	0	1	1	0	0	0	1	0	0	0	0	1	1	0	0	1	1	1	1	1	1	1	0	0	0	0	1	1	1
2	2	2	2	2	2	1	1	1	1	1	1	0	0	0	1	1	1	1	1	1	1	1	1	0	0	0	1	0	0	1	0	1	1	1	1	1	0	1	1	1	1	1	0	1	1	0	1	0	1
2	1	1	8	2	1	1	1	1	1	1	1	0	0	0	1	1	1	1	1	1	1	1	1	0	0	0	1	0	1	1	1	1	1	1	1	1	1	1	1	1	1	1	0	1	1	0	1	1	1
2	7	1	0	1	1	1	0	1	1	1	1	1	0	0	0	1	1	1	1	1	1	1	1	0	0	0	1	0	0	1	1	1	1	0	0	1	0	1	0	0	0	0	0	0	0	0	1	1	1
2	5	1	5	2	1	0	0	1	1	1	1	1	1	0	1	1	1	1	1	1	1	1	0	0	0	0	1	0	1	1	0	1	1	1	1	1	0	1	1	1	1	1	0	1	1	0	1	1	1
2	2	2	6	2	2	0	0	1	1	1	1	0	0	0	1	1	1	1	1	1	1	1	1	0	0	0	1	0	0	1	0	1	1	0	1	1	0	1	1	1	1	1	0	0	1	0	1	1	1
2	3	2	7	2	2	1	1	1	1	1	1	1	1	1	1	1	1	1	1	1	1	1	1	1	0	1	1	0	0	1	0	1	1	1	1	1	1	1	1	1	1	1	0	1	1	0	1	1	0
2	1	2	2	1	1	0	0	1	1	0	0	0	0	0	0	1	1	1	1	1	0	1	0	0	0	0	1	0	0	0	0	1	1	0	1	1	0	1	1	0	0	1	0	0	0	0	1	1	1
2	2	2	1	2	1	0	0	0	0	0	0	0	0	0	0	1	1	1	1	1	1	1	0	0	0	0	1	0	0	0	0	1	1	0	1	1	0	1	1	0	1	1	0	0	0	0	1	0	1
2	1	2	7	2	1	0	0	1	1	1	1	1	1	1	0	1	1	1	1	1	0	1	0	0	0	0	0	0	1	0	1	1	1	1	1	1	1	1	1	1	1	0	0	1	0	0	1	1	1
2	6	2	1	1	1	1	1	1	1	1	1	1	1	0	1	1	1	1	1	1	1	1	1	0	0	1	1	0	1	1	1	1	1	1	1	1	1	1	1	1	1	0	0	1	0	0	1	1	1
2	2	2	3	1	1	0	0	1	1	1	1	1	1	0	1	1	1	1	1	1	1	1	0	0	0	0	1	0	0	1	0	1	1	0	0	1	0	1	1	0	0	1	0	0	0	0	1	1	0
2	2	2	7	2	1	1	1	1	1	1	1	0	0	0	1	1	1	1	1	1	0	1	1	0	0	1	1	0	0	1	0	1	1	1	1	1	0	1	1	1	1	1	0	0	1	0	0	1	1
2	7	1	0	1	2	0	1	1	1	1	0	0	0	1	1	1	1	1	1	0	1	1	0	0	0	0	1	0	0	0	0	1	1	0	1	1	0	1	1	0	0	0	0	1	1	0	1	1	1
2	7	1	0	1	1	0	0	1	1	1	1	0	0	0	0	1	1	1	1	1	0	1	1	0	0	1	1	0	0	1	0	1	1	0	1	1	0	1	1	1	1	1	0	1	1	0	1	1	1
2	3	1	1	2	2	0	0	1	0	1	0	0	0	0	0	1	1	1	1	0	0	1	1	0	0	0	1	0	0	1	0	1	1	0	1	1	0	1	1	1	1	1	0	1	1	0	1	1	1
2	7	1	0	2	2	0	0	1	1	1	1	1	0	0	0	0	1	1	1	1	1	1	0	0	0	1	1	0	1	1	0	1	1	1	1	1	0	1	1	0	0	0	0	1	1	0	1	1	1
2	2	2	6	1	1	1	1	1	1	1	1	1	1	0	0	1	1	1	1	1	0	1	1	0	0	1	1	0	0	1	0	1	1	1	1	1	0	1	1	1	1	1	0	1	1	0	1	1	1
2	2	1	2	1	2	1	0	1	0	0	0	0	0	0	0	0	1	1	0	0	0	0	0	0	0	0	1	0	0	1	0	1	1	0	1	1	0	1	1	1	1	1	0	0	1	0	1	1	1
2	5	1	7	2	1	0	1	1	1	1	1	1	0	1	1	1	1	1	1	0	1	1	1	1	1	1	1	1	1	1	1	1	1	1	1	1	0	0	1	1	1	1	0	1	1	0	0	1	1
2	1	2	6	1	1	0	1	1	1	0	1	1	0	1	1	1	1	1	1	1	0	1	0	0	0	0	1	1	1	1	1	0	0	1	0	1	0	0	1	1	1	1	0	1	1	0	1	1	1
2	1	2	5	2	1	0	1	1	1	1	1	0	0	0	1	1	1	1	1	1	1	1	1	0	0	0	0	1	1	0	0	0	1	1	0	1	0	1	1	1	1	1	0	1	1	0	0	1	1
2	3	2	2	2	2	1	1	1	1	1	1	0	0	0	1	1	1	1	0	1	1	1	0	0	0	0	0	1	1	1	1	1	1	1	1	1	0	1	1	1	1	1	0	1	1	0	0	1	1
2	5	1	4	2	1	1	1	1	1	1	0	0	0	1	1	1	1	1	1	1	1	1	0	0	0	0	0	1	1	1	1	1	1	1	0	1	0	1	1	1	0	1	0	1	1	0	1	1	1
2	3	2	5	1	1	0	0	1	1	1	0	0	1	1	1	1	1	0	1	1	1	1	0	0	0	0	0	0	1	1	1	1	1	1	1	1	1	1	1	1	1	1	0	1	1	0	1	1	1
2	1	1	6	2	2	1	1	1	1	1	1	1	1	1	1	1	1	1	1	1	1	1	1	0	1	1	1	1	1	1	1	1	1	1	1	1	1	1	1	1	1	1	0	0	1	0	1	1	1
2	1	2	3	2	1	0	1	1	1	1	0	0	0	0	0	1	1	0	1	1	0	1	0	0	0	0	1	0	1	1	1	0	0	1	1	1	0	0	1	1	1	1	0	1	1	0	0	1	0
2	1	2	3	1	2	1	1	1	1	1	1	1	1	1	1	1	1	1	1	1	1	1	1	0	0	0	0	1	1	1	1	1	1	1	1	1	0	1	1	1	1	1	0	1	1	0	1	1	1
2	3	2	5	2	1	0	1	1	1	1	1	1	1	1	1	1	1	1	1	1	1	1	0	0	0	0	1	1	1	1	1	1	1	1	1	1	1	1	1	1	1	1	0	1	1	0	0	1	1
2	5	2	7	2	1	0	0	1	1	1	1	1	1	0	0	0	1	1	1	1	1	1	0	0	0	0	1	1	1	1	1	1	0	1	1	1	1	0	0	1	1	0	0	0	1	0	1	0	1
2	1	2	5	1	1	1	1	1	1	1	1	1	1	1	1	1	0	0	1	0	0	1	1	1	1	1	1	0	1	1	0	1	1	0	1	1	1	1	1	0	0	1	0	1	1	0	1	1	1
2	6	2	10	1	1	1	1	1	1	1	1	1	1	1	1	1	1	1	1	1	1	1	1	0	0	1	1	1	1	1	1	1	1	1	1	1	1	1	1	1	1	1	0	1	1	0	1	1	1
2	3	2	7	1	1	1	1	1	1	1	1	1	1	1	1	1	1	1	1	1	1	1	0	1	0	0	1	1	1	1	1	1	1	1	1	1	1	1	1	1	1	1	0	1	1	0	1	1	0
2	1	1	3	2	1	0	0	1	0	1	0	0	0	0	0	1	1	1	1	1	0	1	0	0	0	0	1	0	0	1	0	1	1	0	1	1	0	1	1	0	1	1	0	0	1	0	1	1	1
2	5	1	3	1	1	0	0	1	1	1	1	0	0	1	1	1	1	1	1	1	1	1	0	0	0	0	1	0	1	1	0	1	1	1	1	1	1	1	1	1	1	1	0	1	1	0	1	1	1
[truncated: 109 more columns]
